# Supplementary material for: Cholestane-3β,5α,6β-triol Induces Multiple Cell Death in A549 Cells via ER Stress and Autophagy Activation
Source: Mar Drugs. 2024 Apr 13;22(4):174. doi: 10.3390/md22040174 (PMC11051220; doi:10.3390/md22040174)
Supplement: Supplementary file 1 [file marinedrugs-22-00174-s001.zip]

Archive with 1 entries (1 files):
- marinedrugs-2917719 Supplementary Material.pdf
